# Supplementary material for: A Unique Case of Bilateral Thalamic High-Grade Glioma in a Pediatric Patient with LI-Fraumeni Syndrome: Case Presentation and Review of the Literature
Source: Neurol Int. 2021 Apr 22;13(2):175–83. doi: 10.3390/neurolint13020017 (PMC8167566; doi:10.3390/neurolint13020017)
Supplement: Supplementary file 1 [file neurolint-13-00017-s001.zip]

Archive with 1 entries (1 files):
- neurolint-1095973-supplementary.pdf
